# Supplementary material for: Safety Profile of Rapamycin Perfluorocarbon Nanoparticles for Preventing Cisplatin-Induced Kidney Injury
Source: Nanomaterials (Basel). 2022 Jan 21;12(3):336. doi: 10.3390/nano12030336 (PMC8839776; doi:10.3390/nano12030336)
Supplement: Supplementary file 1 [file nanomaterials-12-00336-s001.zip]

Archive with 1 entries (1 files):
- nanomaterials-1536391-supplementary.pdf
